# Supplementary material for: Effect of Light of Different Spectral Compositions on Pro/Antioxidant Status, Content of Some Pigments and Secondary Metabolites and Expression of Related Genes in Scots Pine
Source: Plants (Basel). 2023 Jul 5;12(13):2552. doi: 10.3390/plants12132552 (PMC10346266; doi:10.3390/plants12132552)
Supplement: Supplementary file 1 [file plants-12-02552-s001.zip]

Archive with 1 entries (1 files):
- plants-2489015-supplementary.pdf
